# Supplementary material for: TRR: Target-relation regulated network for sequential recommendation
Source: PLoS One. 2022 Jun 24;17(6):e0269651. doi: 10.1371/journal.pone.0269651 (PMC9231761; doi:10.1371/journal.pone.0269651)
Supplement: S1 File — (ZIP) [file pone.0269651.s001.zip]

Archive with 342 entries (248 files):
- source code/
- __MACOSX/._source code
- source code/.DS_Store
- __MACOSX/source code/._.DS_Store
- source code/.gitignore
- __MACOSX/source code/._.gitignore
- source code/model/
- __MACOSX/source code/._model
- source code/log/
- __MACOSX/source code/._log
- source code/src/
- __MACOSX/source code/._src
- source code/model/.DS_Store
- __MACOSX/source code/model/._.DS_Store
- source code/log/.DS_Store
- __MACOSX/source code/log/._.DS_Store
- source code/src/.DS_Store
- __MACOSX/source code/src/._.DS_Store
- source code/src/utils/
- __MACOSX/source code/src/._utils
- source code/src/models/
- __MACOSX/source code/src/._models
- source code/src/run.sh
- __MACOSX/source code/src/._run.sh
- source code/src/README.md
- __MACOSX/source code/src/._README.md
- source code/src/.git/
- __MACOSX/source code/src/._.git
- source code/src/main.py
- __MACOSX/source code/src/._main.py
- source code/src/helpers/
- __MACOSX/source code/src/._helpers
- source code/src/utils/__init__.py
- __MACOSX/source code/src/utils/.___init__.py
- source code/src/utils/utils.py
- source code/src/utils/exp.py
- __MACOSX/source code/src/utils/._exp.py
- source code/src/models/BaseModel.py
- __MACOSX/source code/src/models/._BaseModel.py
- source code/src/models/__init__.py
- __MACOSX/source code/src/models/.___init__.py
- source code/src/models/GMF.py
- __MACOSX/source code/src/models/._GMF.py
- source code/src/models/TRR.py
- __MACOSX/source code/src/models/._TRR.py
- source code/src/models/Tensor.py
- __MACOSX/source code/src/models/._Tensor.py
- source code/src/models/NARM.py
- __MACOSX/source code/src/models/._NARM.py
- source code/src/models/GRU4Rec.py
- __MACOSX/source code/src/models/._GRU4Rec.py
- source code/src/models/BPR.py
- __MACOSX/source code/src/models/._BPR.py
- source code/src/models/SLRC.py
- __MACOSX/source code/src/models/._SLRC.py
- source code/src/models/CFKG.py
- __MACOSX/source code/src/models/._CFKG.py
- source code/src/.git/ORIG_HEAD
- source code/src/.git/config
- source code/src/.git/objects/
- __MACOSX/source code/src/.git/._objects
- source code/src/.git/HEAD
- source code/src/.git/info/
- __MACOSX/source code/src/.git/._info
- source code/src/.git/logs/
- __MACOSX/source code/src/.git/._logs
- source code/src/.git/description
- source code/src/.git/hooks/
- __MACOSX/source code/src/.git/._hooks
- source code/src/.git/refs/
- __MACOSX/source code/src/.git/._refs
- source code/src/.git/index
- source code/src/.git/COMMIT_EDITMSG
- source code/src/helpers/BaseLoader.py
- source code/src/helpers/__init__.py
- __MACOSX/source code/src/helpers/.___init__.py
- source code/src/helpers/BaseRunner.py
- source code/src/.git/objects/61/
- __MACOSX/source code/src/.git/objects/._61
- source code/src/.git/objects/95/
- __MACOSX/source code/src/.git/objects/._95
- source code/src/.git/objects/59/
- __MACOSX/source code/src/.git/objects/._59
- source code/src/.git/objects/66/
- __MACOSX/source code/src/.git/objects/._66
- source code/src/.git/objects/50/
- __MACOSX/source code/src/.git/objects/._50
- source code/src/.git/objects/68/
- __MACOSX/source code/src/.git/objects/._68
- source code/src/.git/objects/3b/
- __MACOSX/source code/src/.git/objects/._3b
- source code/src/.git/objects/6f/
- __MACOSX/source code/src/.git/objects/._6f
- source code/src/.git/objects/03/
- __MACOSX/source code/src/.git/objects/._03
- source code/src/.git/objects/04/
- __MACOSX/source code/src/.git/objects/._04
- source code/src/.git/objects/67/
- __MACOSX/source code/src/.git/objects/._67
- source code/src/.git/objects/93/
- __MACOSX/source code/src/.git/objects/._93
- source code/src/.git/objects/34/
- __MACOSX/source code/src/.git/objects/._34
- source code/src/.git/objects/05/
- __MACOSX/source code/src/.git/objects/._05
- source code/src/.git/objects/b5/
- __MACOSX/source code/src/.git/objects/._b5
- source code/src/.git/objects/bb/
- __MACOSX/source code/src/.git/objects/._bb
- source code/src/.git/objects/bd/
- __MACOSX/source code/src/.git/objects/._bd
- source code/src/.git/objects/d6/
- __MACOSX/source code/src/.git/objects/._d6
- source code/src/.git/objects/ab/
- __MACOSX/source code/src/.git/objects/._ab
- source code/src/.git/objects/e5/
- source code/src/.git/objects/eb/
- __MACOSX/source code/src/.git/objects/._eb
- source code/src/.git/objects/c7/
- __MACOSX/source code/src/.git/objects/._c7
- source code/src/.git/objects/c0/
- __MACOSX/source code/src/.git/objects/._c0
- source code/src/.git/objects/ee/
- __MACOSX/source code/src/.git/objects/._ee
- source code/src/.git/objects/f5/
- __MACOSX/source code/src/.git/objects/._f5
- source code/src/.git/objects/c8/
- __MACOSX/source code/src/.git/objects/._c8
- source code/src/.git/objects/4e/
- __MACOSX/source code/src/.git/objects/._4e
- source code/src/.git/objects/18/
- __MACOSX/source code/src/.git/objects/._18
- source code/src/.git/objects/pack/
- __MACOSX/source code/src/.git/objects/._pack
- source code/src/.git/objects/42/
- __MACOSX/source code/src/.git/objects/._42
- source code/src/.git/objects/80/
- __MACOSX/source code/src/.git/objects/._80
- source code/src/.git/objects/8a/
- __MACOSX/source code/src/.git/objects/._8a
- source code/src/.git/objects/7e/
- __MACOSX/source code/src/.git/objects/._7e
- source code/src/.git/objects/21/
- __MACOSX/source code/src/.git/objects/._21
- source code/src/.git/objects/44/
- __MACOSX/source code/src/.git/objects/._44
- source code/src/.git/objects/43/
- __MACOSX/source code/src/.git/objects/._43
- source code/src/.git/objects/6e/
- __MACOSX/source code/src/.git/objects/._6e
- source code/src/.git/objects/36/
- __MACOSX/source code/src/.git/objects/._36
- source code/src/.git/objects/5c/
- __MACOSX/source code/src/.git/objects/._5c
- source code/src/.git/objects/5d/
- __MACOSX/source code/src/.git/objects/._5d
- source code/src/.git/objects/31/
- __MACOSX/source code/src/.git/objects/._31
- source code/src/.git/objects/info/
- __MACOSX/source code/src/.git/objects/._info
- source code/src/.git/objects/91/
- __MACOSX/source code/src/.git/objects/._91
- source code/src/.git/objects/65/
- __MACOSX/source code/src/.git/objects/._65
- source code/src/.git/objects/62/
- __MACOSX/source code/src/.git/objects/._62
- source code/src/.git/objects/98/
- __MACOSX/source code/src/.git/objects/._98
- source code/src/.git/objects/30/
- __MACOSX/source code/src/.git/objects/._30
- source code/src/.git/objects/6d/
- __MACOSX/source code/src/.git/objects/._6d
- source code/src/.git/objects/39/
- __MACOSX/source code/src/.git/objects/._39
- source code/src/.git/objects/52/
- __MACOSX/source code/src/.git/objects/._52
- source code/src/.git/objects/55/
- __MACOSX/source code/src/.git/objects/._55
- source code/src/.git/objects/0f/
- __MACOSX/source code/src/.git/objects/._0f
- source code/src/.git/objects/d3/
- __MACOSX/source code/src/.git/objects/._d3
- source code/src/.git/objects/b1/
- __MACOSX/source code/src/.git/objects/._b1
- source code/src/.git/objects/a9/
- __MACOSX/source code/src/.git/objects/._a9
- source code/src/.git/objects/af/
- __MACOSX/source code/src/.git/objects/._af
- source code/src/.git/objects/b0/
- __MACOSX/source code/src/.git/objects/._b0
- source code/src/.git/objects/e1/
- __MACOSX/source code/src/.git/objects/._e1
- source code/src/.git/objects/e6/
- __MACOSX/source code/src/.git/objects/._e6
- source code/src/.git/objects/f9/
- __MACOSX/source code/src/.git/objects/._f9
- source code/src/.git/objects/f0/
- __MACOSX/source code/src/.git/objects/._f0
- source code/src/.git/objects/ff/
- __MACOSX/source code/src/.git/objects/._ff
- source code/src/.git/objects/c2/
- __MACOSX/source code/src/.git/objects/._c2
- source code/src/.git/objects/e9/
- __MACOSX/source code/src/.git/objects/._e9
- source code/src/.git/objects/e7/
- __MACOSX/source code/src/.git/objects/._e7
- source code/src/.git/objects/f8/
- __MACOSX/source code/src/.git/objects/._f8
- source code/src/.git/objects/79/
- __MACOSX/source code/src/.git/objects/._79
- source code/src/.git/objects/41/
- __MACOSX/source code/src/.git/objects/._41
- source code/src/.git/objects/1e/
- __MACOSX/source code/src/.git/objects/._1e
- source code/src/.git/objects/24/
- __MACOSX/source code/src/.git/objects/._24
- source code/src/.git/objects/4f/
- __MACOSX/source code/src/.git/objects/._4f
- source code/src/.git/objects/12/
- __MACOSX/source code/src/.git/objects/._12
- source code/src/.git/objects/76/
- __MACOSX/source code/src/.git/objects/._76
- source code/src/.git/objects/2b/
- __MACOSX/source code/src/.git/objects/._2b
- source code/src/.git/objects/47/
- __MACOSX/source code/src/.git/objects/._47
- source code/src/.git/objects/13/
- __MACOSX/source code/src/.git/objects/._13
- source code/src/.git/objects/7f/
- __MACOSX/source code/src/.git/objects/._7f
- source code/src/.git/info/exclude
- source code/src/.git/logs/HEAD
- source code/src/.git/logs/refs/
- __MACOSX/source code/src/.git/logs/._refs
- source code/src/.git/hooks/commit-msg.sample
- source code/src/.git/hooks/pre-rebase.sample
- source code/src/.git/hooks/pre-commit.sample
- source code/src/.git/hooks/applypatch-msg.sample
- source code/src/.git/hooks/fsmonitor-watchman.sample
- source code/src/.git/hooks/pre-receive.sample
- source code/src/.git/hooks/prepare-commit-msg.sample
- source code/src/.git/hooks/post-update.sample
- source code/src/.git/hooks/pre-applypatch.sample
- source code/src/.git/hooks/pre-push.sample
- source code/src/.git/hooks/update.sample
- source code/src/.git/refs/heads/
- __MACOSX/source code/src/.git/refs/._heads
- source code/src/.git/refs/tags/
- __MACOSX/source code/src/.git/refs/._tags
- source code/src/.git/objects/61/5ea667134bac622f0ea644bcd768a33e8ef120
- source code/src/.git/objects/95/deb3a66d1166b070c323e19e387acd48f76d9d
- source code/src/.git/objects/59/d9439745be662ec553a561d6635e55205d9fe4
- source code/src/.git/objects/66/45978a6b232b48fbcc8db26f5c194ffbefe0c7
- source code/src/.git/objects/50/5950c6b1c0eaeec390f518b83bb2bdf608a9b0
- source code/src/.git/objects/68/94110d4b190996db57c7fc1bd52680a4d9e6e0
- source code/src/.git/objects/3b/fd95f59f8bf87b150cfad4a54b4e93776283b5
- source code/src/.git/objects/6f/ef479bd7caaa823998e34339661a35e29a44e2
- source code/src/.git/objects/03/5b55ddec2918e5d4575cd5d0b60386c296aef8
- source code/src/.git/objects/04/ed0aa1c3212c5dfda83273068a3d5fd795c33b
- source code/src/.git/objects/67/4b07bdaa46a92ff3316c5ac09bb81543fd39eb
- source code/src/.git/objects/93/622bc910bd5922d194285995d93278fd917b3a
- source code/src/.git/objects/34/999933b77b0e6cd357355b085864afcfda6223
- source code/src/.git/objects/05/29f90508556aa1d0fc36275baa5bc3bd8ca8d8
- source code/src/.git/objects/05/ca0cbf4be06552a873bc1c9e219f1d7c7cfb93
- source code/src/.git/objects/b5/aa66cadd45c5b4a50ab6242761c83bec69fac0
- source code/src/.git/objects/bb/f153d725eb4333aa5ae304caedead7211eb37b
- source code/src/.git/objects/bd/74d0d03e03e3ae464ce2a4b29934ed4377a31c
- source code/src/.git/objects/d6/babcb1b70bf44369fdb7e009e0eeaca14b3f47
- source code/src/.git/objects/ab/186e8892558c4a7c904fb04c09a9ecc0a330b3
- source code/src/.git/objects/ab/bf8852c4b228c8c193d5160712c64f530733bb
- source code/src/.git/objects/e5/af74f2a8c43822f750208c8f7f9a15c9eb2026
- source code/src/.git/objects/eb/1b5f694e55db002acc7ebcf0448eaf5ba631f9
- source code/src/.git/objects/c7/89445e647bc959f3b2e71225c5fe22e8361116
- source code/src/.git/objects/c0/83617c562ce7f4f1364a7b543457f4166296dc
- source code/src/.git/objects/c0/fe0e7bb5014b55a1bdbc7a9ddc81ac7956bf25
- source code/src/.git/objects/ee/c17e238907d7abb4ea361aadbbb5fc6763e42d
- source code/src/.git/objects/ee/1a6f89b107f94733c68b585d3df09b3cb50db9
- source code/src/.git/objects/f5/4beb942bc196da0d4021ffc1bff5281193249e
- source code/src/.git/objects/c8/f3ae130078858fdcabbb6700c05a43b3949203
- source code/src/.git/objects/4e/9679f3f3de14d3a6d1778674f2c1003082be6c
- source code/src/.git/objects/4e/45c2fb1afdd5527d8b226b8c67ed447fe81e66
- source code/src/.git/objects/18/6fba5b4a10b6e80ddc675de3b25fc845ac7384
- source code/src/.git/objects/42/0cff542d229d8de2412502400beb608c45c425
- source code/src/.git/objects/80/a09bec16e4613bdc5f035ec16543fa6825fd60
- source code/src/.git/objects/8a/f0bd927f6e06dbc71b1708474c62bfd6680753
- source code/src/.git/objects/8a/afc4879d939dd4d0e100d2d5ca0fbd7a4fdb92
- source code/src/.git/objects/8a/f2bbb3ea219bcea811a998eb163867c10e3a6b
- source code/src/.git/objects/7e/44298938cd7f2a1bc207df6fa700cd1105f25f
- source code/src/.git/objects/21/f7b43937fd0461918a215305ca3ee5f6b3b1e6
- source code/src/.git/objects/44/fffda8f48d5998e45250f6557e057a51638198
- source code/src/.git/objects/43/db92cc8c46e512222a44ef74f93d125399415c
- source code/src/.git/objects/6e/d131e549537e40523ad7bf258aec2b926c297d
- source code/src/.git/objects/36/5604bb3385cc8362e1e202e7d900d158b85d10
- source code/src/.git/objects/5c/8aab6a19c5d86b259a931193e14a7cad3ac75b
- source code/src/.git/objects/5d/4f71676e6f50d628442eadf4bbdcc88c47e673
- source code/src/.git/objects/31/0b22186418b2ee1be237f66d247701e17ec14c
- source code/src/.git/objects/91/8c8a265dfdd685434ecd14f8e68c1def8c6408
- source code/src/.git/objects/65/222e5bd4d1220db5262300a40c4243f18a6c43
- source code/src/.git/objects/62/1898343a83415f3c7027c734c77cc09e6b6488
- source code/src/.git/objects/98/53faccdbad74a093117a616f40bb3150264117
[truncated: 42 more entries]
