# Supplementary material for: TRR: Target-relation regulated network for sequential recommendation
Source: PLoS One. 2022 Jun 24;17(6):e0269651. doi: 10.1371/journal.pone.0269651 (PMC9231761; doi:10.1371/journal.pone.0269651)
Supplement: S1 File — (ZIP) [file pone.0269651.s001.zip › source code/src/models/__init__.py]

from os.path import dirname, basename, isfile, join
import glob

modules = glob.glob(join(dirname(__file__), "*.py"))
__all__ = [
    basename(f)[:-3] for f in modules if isfile(f) and not f.endswith('__init__.py')
]
