# Supplementary material for: TRR: Target-relation regulated network for sequential recommendation
Source: PLoS One. 2022 Jun 24;17(6):e0269651. doi: 10.1371/journal.pone.0269651 (PMC9231761; doi:10.1371/journal.pone.0269651)
Supplement: S1 File — (ZIP) [file pone.0269651.s001.zip › source code/src/models/TRR.py]

# -*- coding: UTF-8 -*-

import os
import torch
import torch.nn as nn
import numpy as np

from utils import utils
from models.BaseModel import BaseModel
from models.SLRC import SLRC


class Chorus(SLRC):
    extra_log_args = ['margin', 'lr_scale', 'stage']

    @staticmethod
    def parse_model_args(parser, model_name='Chorus'):
        parser.add_argument('--stage', type=int, default=2,
                            help='Stage of training: 1-KG pretrain, 2-recommendation.')
        parser.add_argument('--lr_scale', type=float, default=0.1,
                            help='Scale the lr for parameters in pretrained KG model.')
        parser.add_argument('--margin', type=float, default=1,
                            help='Margin in hinge loss.')
        parser.add_argument('--base_method', type=str, default='BPR',
                            help='Basic method to generate recommendations: BPR, GMF')
        return SLRC.parse_model_args(parser, model_name)

    def __init__(self, args, corpus):
        self.emb_size = args.emb_size
        self.time_scalar = args.time_scalar
        self.his_len = args.his_len
        self.stage = args.stage
        self.margin = args.margin
        self.base_method = args.base_method
        self.kg_lr = args.lr_scale * args.lr

        assert self.stage in [1, 2]
        self.pretrain_path = '../model/KG/KG__{}__emb_size={}__margin={}.pt' \
            .format(corpus.dataset, self.emb_size, self.margin)
        if self.stage == 1:
            args.model_path = self.pretrain_path

        SLRC.__init__(self, args, corpus)
        self.relation_range = utils.numpy_to_torch(np.arange(self.relation_num))

    def _define_params(self):
        # Embedding(14681, 64)
        self.u_embeddings = torch.nn.Embedding(self.user_num, self.emb_size)
        # Embedding(8457, 64)
        self.i_embeddings = torch.nn.Embedding(self.item_num, self.emb_size)
        # Embedding(3, 64)
        self.r_embeddings = torch.nn.Embedding(self.relation_num, self.emb_size)
        # Embedding(55, 3)
        self.betas = torch.nn.Embedding(self.category_num, self.relation_num)
        self.mus = torch.nn.Embedding(self.category_num, self.relation_num)
        self.sigmas = torch.nn.Embedding(self.category_num, self.relation_num)
        self.prediction = torch.nn.Linear(self.emb_size, 1, bias=False)
        self.user_bias = torch.nn.Embedding(self.user_num, 1)
        self.item_bias = torch.nn.Embedding(self.item_num, 1)
        self.embeddings = ['u_embeddings', 'i_embeddings', 'r_embeddings',
                           'user_bias', 'item_bias', 'betas', 'mus', 'sigmas']

        # 可参考：https://zhuanlan.zhihu.com/p/158853633
        self.kg_loss = torch.nn.MarginRankingLoss(margin=self.margin)

        # self.his_item_att = nn.Sequential(
        #     nn.Linear(5, 5),
        #     nn.Sigmoid()
        # )
        self.his_item_att2 = nn.Sequential(
            nn.Linear(self.his_len, self.his_len),
            nn.Sigmoid()
        )
        self.his_item_att3 = nn.Sequential(
            nn.Linear(3, 3),
            nn.Sigmoid()
        )

        self.act = nn.ReLU()

    def actions_before_train(self):
        if self.stage == 2:
            # '../model/KG/KG__Grocery_and_Gourmet_Food__emb_size=64__margin=1.0.pt'
            if os.path.exists(self.pretrain_path):
                self.load_model(self.pretrain_path)
            else:
                raise ValueError('Pretrained KG model does not exist, please run with "--stage 1"')

    def forward(self, feed_dict):
        self.check_list, self.embedding_l2 = [], []

        if self.stage == 1 and feed_dict['phase'] == 'train':
            prediction = self.kg_forward(feed_dict)
        else:
            prediction = self.rec_forward(feed_dict)
            # print('hi')

        out_dict = {'prediction': prediction, 'check': self.check_list}
        return out_dict

    # torch.Size([256, 100, 3]) torch.Size([256, 100, 3])   torch.Size([256, 100, 3])
    def kernel_functions(self, r_interval, betas, sigmas, mus):
        """
        Define kernel function for each relation (exponential distribution by default)
        :return [batch_size, -1, relation_num]
        """
        decay_lst = []
        # self.relation_num: 3
        for r_idx in range(0, self.relation_num):
            # delta_t就是式10中的delta_t
            delta_t = r_interval[:, :, r_idx]
            beta, sigma, mu = betas[:, :, r_idx], sigmas[:, :, r_idx], mus[:, :, r_idx]
            if r_idx == 1:  # is_complement_of
                norm_dist = torch.distributions.normal.Normal(0, beta)
                decay = norm_dist.log_prob(delta_t).exp()
            elif r_idx == 2:  # is_substitute_of
                neg_norm_dist = torch.distributions.normal.Normal(0, beta)
                norm_dist = torch.distributions.normal.Normal(mu, sigma)
                decay = -neg_norm_dist.log_prob(delta_t).exp() + norm_dist.log_prob(delta_t).exp()
            else:  # exponential by default
                exp_dist = torch.distributions.exponential.Exponential(beta)
                decay = exp_dist.log_prob(delta_t).exp()
            decay_lst.append(decay.clamp(-1, 1))
        return torch.stack(decay_lst, dim=2)

    def rec_forward(self, feed_dict):
        # torch.Size([256])
        u_ids = feed_dict['user_id']  # [batch_size]
        # eval时每个user都有一个包含一个正样本99个负样本的item集合
        # torch.Size([256, 100])
        i_ids = feed_dict['item_id']  # [batch_size, -1]
        # torch.Size([256, 5])
        user_his = feed_dict['user_his']
        # torch.Size([256, 100])
        c_ids = feed_dict['category_id']  # [batch_size, -1]
        # 待预测序列里每一个都在历史序列里找到了三种关系里各自影响力最强的item
        # torch.Size([256, 100, 3])
        # r_interval = feed_dict['relational_interval']  # [batch_size, -1, relation_num]
        # # torch.Size([256, 100, 3])
        r_item_ind = feed_dict['relation_item_inds']
        batch_size = feed_dict['batch_size']

        # torch.Size([256, 64])
        u_vectors = self.u_embeddings(u_ids)
        # torch.Size([256, 100, 64])
        i_vectors = self.i_embeddings(i_ids)
        # torch.Size([256, 10, 64])
        u_his_vectors = self.i_embeddings(user_his)
        self.embedding_l2.extend([u_vectors, i_vectors.view(-1, self.emb_size)])

        # Temporal Kernel Function
        # torch.Size([256, 100, 3])
        # betas = (self.betas(c_ids) + 1).clamp(min=1e-10, max=10)
        # torch.Size([256, 100, 3])
        # sigmas = (self.sigmas(c_ids) + 1).clamp(min=1e-10, max=10)
        # torch.Size([256, 100, 3])
        # mus = self.mus(c_ids) + 1
        # 调试mask可以发现，只看batch的第一个，待预测的那100个，有的能在该user、item样本的历史里互补或互替中的两个、一个或一个也没有，
        # mask里面为1的只能是互补或互替关系。需要mask我想主要是因为r_interval在构造时赋值没做好，初始化全为-1
        # torch.Size([256, 100, 3])
        # mask = (r_interval >= 0).double()  # mask positions where there is no corresponding relational history
        # temp = mask[:, :, 0].sum()  # 0
        # torch.Size([256, 100, 3])
        # temporal_decay = self.kernel_functions(r_interval * mask, betas, sigmas, mus)
        # temporal_decay = temporal_decay * mask  # [batch_size, -1, relation_num]

        # Dynamic Integrations
        # torch.Size([3, 64])
        # r_vectors = self.r_embeddings(self.relation_range)
        # torch.Size([256, 100, 3, 64])
        r_item_vectors = self.i_embeddings(r_item_ind)
        # r_item_vectors = r_item_vectors * temporal_decay.unsqueeze(3)
        # temp = i_vectors[:, :, None, :]  # torch.Size([256, 100, 1, 64])
        # ri_vectors应该是描述的式6
        # torch.Size([256, 100, 3, 64])
        # ri_vectors = i_vectors[:, :, None, :] + r_vectors[None, None, :, :]  # [batch_size, -1, relation_num, emb_size]
        # 下式描述的是式9
        # 训练时: torch.Size([256, 2, 64])     测试：torch.Size([256, 100, 64])
        # chorus_vectors = i_vectors + (temporal_decay[:, :, :, None] * ri_vectors).sum(2)  # [batch_size, -1, emb_size]

        # 融入历史记录
        # item_relation_temp = torch.bmm(chorus_vectors, u_his_vectors.permute(0, 2, 1))
        # att_temp = self.his_item_att(item_relation_temp)
        # 这种归一化和softmax还是有区别的，区别应该是在线性层输出后，使用softmax和sigmoid会造成不同部分的占比差异，
        # softmax中的指数处理显然会压制某些数值区间或放大某些数值区间，而sigmoid后的归一化是类似线性归一化，没有这个倾向
        # item_relation = (att_temp / att_temp.sum(2).unsqueeze(2) * item_relation_temp).sum(2)

        # 协同关系提取
        # torch.Size([256, 3, 100, 64])
        two_collaborat = (r_item_vectors + i_vectors.unsqueeze(2)).permute(0, 2, 1, 3)
        # torch.Size([256, 3, 100, 5])
        # two_item_relation_temp = torch.mm(two_collaborat, u_his_vectors.permute(0, 2, 1).unsqueeze(1))
        # 参考: https://discuss.pytorch.org/t/mutrix-multiplication-in-tensor-4d/55748
        two_item_relation_temp = torch.einsum('abcd, abde -> abce', two_collaborat, u_his_vectors.permute(0, 2, 1).unsqueeze(1).expand(-1, 3, -1, -1))
        # torch.Size([256, 3, 100, 5])
        two_att_temp = self.his_item_att2(two_item_relation_temp)
        two_att_att_res_2 = ((two_att_temp / two_att_temp.sum(3).unsqueeze(3) * two_item_relation_temp).sum(3).permute(0, 2, 1)).sum(2)

        # Prediction
        if self.base_method.upper().strip() == 'GMF':
            mf_vector = u_vectors[:, None, :] * chorus_vectors
            # 相比于按位乘后的取和(也就是MF)，按位乘后经过一个线性层显然包含取和这种情况，也就是第一个字母G(general)的由来
            prediction = self.prediction(mf_vector)
        else:
            u_bias = self.user_bias(u_ids)
            i_bias = self.item_bias(i_ids).squeeze(-1)
            # torch.Size([256, 100])
            prediction = (u_vectors[:, None, :] * i_vectors).sum(-1) + two_att_att_res_2
            prediction = prediction + u_bias + i_bias
        return prediction.view(batch_size, -1)

    # 由下面的kg_feed_dict函数可知输入为{'head_id':, 'tail_id':, 'relation_id':,  'batch_size':}
    def kg_forward(self, feed_dict):
        # torch.Size([2048])
        head_ids = feed_dict['head_id']  # [batch_size]
        tail_ids = feed_dict['tail_id']  # [batch_size]
        relation_ids = feed_dict['relation_id']  # [batch_size]

        # torch.Size([2048, 64])
        head_vectors = self.i_embeddings(head_ids)
        tail_vectors = self.i_embeddings(tail_ids)
        relation_vectors = self.r_embeddings(relation_ids)
        self.embedding_l2.extend([head_vectors, tail_vectors, relation_vectors])

        # TransE
        # torch.Size([2048])
        prediction = -((head_vectors + relation_vectors - tail_vectors) ** 2).sum(-1)

        return prediction

    def loss(self, feed_dict, predictions):
        if self.stage == 1:
            real_batch_size = feed_dict['batch_size']
            # torch.Size([1024])    torch.Size([1024])
            pos_pred, neg_pred = predictions[:real_batch_size * 2], predictions[real_batch_size * 2:]
            # 可见stage1阶段只用了feed_dict中的batch size
            loss = self.kg_loss(pos_pred, neg_pred, utils.numpy_to_torch(np.ones(real_batch_size * 2)))
        else:
            loss = BaseModel.loss(self, feed_dict, predictions)
        return loss

    def get_feed_dict(self, corpus, data, batch_start, batch_size, phase):
        batch_end = min(len(data), batch_start + batch_size)
        real_batch_size = batch_end - batch_start
        if self.stage == 1 and phase == 'train':
            # 注意下面的kg两个字母
            feed_dict = self.kg_feed_dict(corpus, data, batch_start, real_batch_size)
        else:
            feed_dict = SLRC.get_feed_dict(self, corpus, data, batch_start, real_batch_size, phase)
        feed_dict['phase'] = phase
        return feed_dict

    def prepare_batches(self, corpus, data, batch_size, phase):
        if self.stage == 1 and phase == 'train':
            # relation_df可快速看下loader里面的self.relation_df，很容易明白
            data = corpus.relation_df.sample(frac=1).reset_index(drop=True)
        return BaseModel.prepare_batches(self, corpus, data, batch_size, phase)

    def kg_feed_dict(self, corpus, data, batch_start, real_batch_size):
        # <class 'tuple'>: (512,)  [5468 7267 800 ...]
        head_ids = data['head'][batch_start: batch_start + real_batch_size].values
        # <class 'tuple'>: (512,)
        tail_ids = data['tail'][batch_start: batch_start + real_batch_size].values
        # <class 'tuple'>: (512,)
        relation_ids = data['relation'][batch_start: batch_start + real_batch_size].values
        # <class 'tuple'>: (512,)
        neg_tails = np.random.randint(1, self.item_num, size=real_batch_size)
        # <class 'tuple'>: (512,)
        neg_heads = np.random.randint(1, self.item_num, size=real_batch_size)
        for i in range(real_batch_size):
            while (head_ids[i], relation_ids[i], neg_tails[i]) in corpus.triplet_set:
                neg_tails[i] = np.random.randint(1, self.item_num)
            while (neg_heads[i], relation_ids[i], tail_ids[i]) in corpus.triplet_set:
                neg_heads[i] = np.random.randint(1, self.item_num)
        # 看起来像是一组异常的对应一组正常的，所以有了四组
        # <class 'tuple'>: (2048,)
        head_ids = np.concatenate((head_ids, head_ids, head_ids, neg_heads))
        # <class 'tuple'>: (2048,)
        tail_ids = np.concatenate((tail_ids, tail_ids, neg_tails, tail_ids))
        # <class 'tuple'>: (2048,)
        relation_ids = np.tile(relation_ids, 4)

        # the head and tail are reversed because the relations we want are is_complement_of, is_substitute_of,
        # which are reversed in terms of the original also_buy, also_view
        feed_dict = {
            'head_id': utils.numpy_to_torch(tail_ids),  # [batch_size]
            'tail_id': utils.numpy_to_torch(head_ids),  # [batch_size]
            'relation_id': utils.numpy_to_torch(relation_ids),  # [batch_size]
            'batch_size': real_batch_size
        }

        return feed_dict

    def customize_parameters(self):
        if self.stage == 2:
            weight_p, kg_p, bias_p = [], [], []
            for name, p in filter(lambda x: x[1].requires_grad, self.named_parameters()):
                if 'bias' in name:
                    bias_p.append(p)
                elif 'i_embeddings' in name or 'r_embeddings' in name:
                    kg_p.append(p)
                else:
                    weight_p.append(p)
            optimize_dict = [
                {'params': weight_p},
                {'params': kg_p, 'lr': self.kg_lr},  # scale down the lr of pretrained embeddings
                {'params': bias_p, 'weight_decay': 0.0}
            ]
            return optimize_dict
        else:
            return BaseModel.customize_parameters(self)
